# Supplementary material for: The Association between Cyclin Dependent Kinase 2 Associated Protein 1 (CDK2AP1) and Molecular Subtypes of Lethal Prostate Cancer
Source: Int J Mol Sci. 2022 Nov 1;23(21):13326. doi: 10.3390/ijms232113326 (PMC9658869; doi:10.3390/ijms232113326)
Supplement: Supplementary file 1 [file ijms-23-13326-s001.zip]

Archive with 1 entries (1 files):
- ijms-1958269-supplementary.pdf
